# Supplementary material for: Enhancing antibody-antigen interaction prediction with atomic flexibility
Source: PLoS Comput Biol. 2025 Oct 13;21(10):e1013576. doi: 10.1371/journal.pcbi.1013576 (PMC12530544; doi:10.1371/journal.pcbi.1013576)
Supplement: S1 Table — The hardware and software resources used for model development and experimentation. (XLSX) [file pcbi.1013576.s001.xlsx]

## Sheet: Sheet1
Field	Value
System	Ubuntu 24.04.1 LTS
CPU	AMD EPYC 7413 24-Core Processor
RAM	16×4GB; 2.67MT/s
GPU	NVIDIA A100-SXM-80GB
CUDA version	12.8
Programming language	Python 3.8.18
Deep learning framework	PyTorch (torch 1.12.1, torchvision 0.13.1, torchaudio 0.12.1)
