# Supplementary material for: Enhancing antibody-antigen interaction prediction with atomic flexibility
Source: PLoS Comput Biol. 2025 Oct 13;21(10):e1013576. doi: 10.1371/journal.pcbi.1013576 (PMC12530544; doi:10.1371/journal.pcbi.1013576)
Supplement: S2 Table — T-test comparison between “geom + chem + flex” and other feature sets for the best model. The “chem + flex” features are the only feature combination that is not statistically different. The confidence intervals are set at 95%. (XLSX) [file pcbi.1013576.s003.xlsx]

## Sheet: Sheet1
Feature	Mean	Confidence Interval	p-value
geom+chem+flex	0.916	[0.907, 0.925]	-
geom+chem	0.806	[0.795, 0.817]	0.0004
geom+flex	0.821	[0.806, 0.836]	0.0008
chem+flex	0.902	[0.885, 0.919]	0.0261
geom	0.607	[0.591, 0.623]	0.0001
chem	0.77	[0.719, 0.821]	0.0068
flex	0.828	[0.812, 0.844]	0.0004
